# Supplementary material for: Variations in Proline Content, Polyamine Profiles, and Antioxidant Capacities among Different Provenances of European Beech (Fagus sylvatica L.)
Source: Antioxidants (Basel). 2024 Feb 12;13(2):227. doi: 10.3390/antiox13020227 (PMC10886255; doi:10.3390/antiox13020227)
Supplement: Supplementary file 1 [file antioxidants-13-00227-s001.zip]

Archive with 1 entries (1 files):
- antioxidants-2810624-supplementary.pdf
